# Supplementary material for: Comparison of soil sampling and analytical methods for asbestos at the Sumas Mountain Asbestos Site—Working towards a toolbox for better assessment
Source: PLoS One. 2017 Jul 31;12(7):e0180210. doi: 10.1371/journal.pone.0180210 (PMC5536314; doi:10.1371/journal.pone.0180210)
Supplement: S1 Table — P-value calculations for decision units. (XLSX) [file pone.0180210.s001.xlsx]

## Sheet: Sheet2
DU1			DU2						Total
ISM	DISCRETE		ISM	DISCRETE					ISM	DISCRETE
7.2	38.1		1.5	6.17					7.2	38.1
4.47	27.53		0.8	6.98					4.47	27.53
3.39	17.58		2.47	6.73					3.39	17.58
1.16	53.89		1.28	8.63					1.66	53.89
5	59.3		0	7.62					5	59.3
1.93	23.96		2.44	7.71					1.93	23.96
5.49	25.89		1.44	4.84					5.49	25.89
12.24	117.52		1.57	8.56					12.24	117.52
3.76	22.86		1.53	10.62					3.76	22.86	p-value=	4.87006e-07
9.35	125.89		0	9.88					9.35	125.89
9.05	39.25		3.27	3.42					9.05	39.25
3.84	13.59		0.85	6.06					3.84	13.59
p-value=	0.000902208		p-value=	4.91883e-06					1.5	6.17
									0.8	6.98
DU3			DU4			DU5			2.47	6.73
ISM	DISCRETE		ISM	DISCRETE		ISM	DISCRETE		1.28	8.63
2.03	26.92		4.16	4.7		7.49	8.82		0	7.62
4.74	28.31		4.47	21.28		14.58	32.28		2.44	7.71
2.51	28.09		3.07	21.59		19.39	16.71		1.44	4.84
5.36	78.95		6.06	16.81		10.4	10.22		1.57	8.56
2.34	77.39		6.28	14.19		0.61	3.72		1.53	10.62
2.34	14.29		5.87	6.33		8.78	9.31		0	9.88
0.75	13.73		2.78	3.91		1.19	5.78		3.27	3.42
7.89	121		5.11	21.72		2.17	4.13		0.85	6.06
2.76	12.87		2.65	7.7		1.24	4.01		2.03	26.92
9.49	134.01		8.06	21.5		0	4.1		4.74	28.31
3.36	21.2		4.88	15.99		4.68	8.58		2.51	28.09
1.95	24.96		5.91	28.35		4.23	4.73		5.36	78.95
p-value=	0.00153259		p-value=	0.000272949		p-value=	0.0270097		2.34	77.39
									2.34	14.29
									0.75	13.73
									7.89	121
									2.76	12.87
									9.49	134.01
									3.36	21.2
									1.95	24.96
									4.16	4.7
									4.47	21.28
									3.07	21.59
									6.06	16.81
									6.28	14.19
									5.87	6.33
									2.78	3.91
									5.11	21.72
									2.65	7.7
									8.06	21.5
									4.88	15.99
									5.91	28.35
									7.49	8.82
									14.58	32.28
									19.39	16.71
									10.4	10.22
									0.61	3.72
									8.78	9.31
									1.19	5.78
									2.17	4.13
									1.24	4.01
									0	4.1
									4.68	8.58
									4.23	4.73
